# Supplementary material for: Plasmacytoid dendritic cells control dengue and Chikungunya virus infections via IRF7-regulated interferon responses
Source: eLife. 2018 Jun 19;7:e34273. doi: 10.7554/eLife.34273 (PMC6008049; doi:10.7554/eLife.34273)
Supplement: Supplementary file 1. — Mouse genotype, age, sex, and number are provided for the in vivo experiments performed in Figures 3–7 and supplements. [file elife-34273-supp1.xlsx]

## Sheet: Sheet1
Viral Infection	Experiment Type	Sacrifice Time point	Genotype	Age (weeks)	No. mice	Sex
DENV	ISG Analysis (Figure 3, S2)	24h - Cohort 1	C57BL/6J	8-9	10	M
			IRF3/7 DKO	8-9	10	M
			pDC:IRF7+	8-9	9	M
			pDC:IRF7+	8-9	1	F
	Kinetic Experiments (Figure 4-5, S3, S5)	18h - Cohort 1	C57BL/6J	16	3	F
			IRF3/7 DKO	16	3	F
			pDC:IRF7+	15	3	F
		18h - Cohort 2	C57BL/6J	15-16	6	F
			IRF3/7 DKO	15-16	6	F
			pDC:IRF7+	15-16	6	F
		28h - Cohort 3	C57BL/6J	10	8	F
			IRF3/7 DKO	10-12	7	F
			pDC:IRF7+	10-11	8	F
		42h - Cohort 4	C57BL/6J	11	8	F
			IRF3/7 DKO	11-14	8	F
			pDC:IRF7+	11-13	8	F
		72h - Cohort 5	C57BL/6J	13-15	6	F
			IRF3/7 DKO	15	5	F
			pDC:IRF7+	16	6	F
		72h - Cohort 6	C57BL/6J	13	5	F
			IRF3/7 DKO	13	5	F
			pDC:IRF7+	13	5	F
	α-IFNAR Experiments (Figure S4)	72h - Cohort 1	pDC:IRF7+	14	6	F
		72h - Cohort 2	pDC:IRF7+	13	7	F
		72h - Cohort 3	IRF3/7 DKO	10	5	F
		72h - Cohort 4	IRF3/7 DKO	10	6	F
	α-NK1.1 Experiments (Figure 6, S5, S6)	48h - Cohort 1	pDC:IRF7+	10	5	F
		48h - Cohort 2	pDC:IRF7+	10	6	F
		48h - Cohort 3	pDC:IRF7+	8-11	5	F
CHIKV	Infection Survival (Figure 7)	360h - Cohort 1	C57BL/6J	8-10	10	F
			IRF3/7 DKO	8-10	9	F
			pDC:IRF7+	8-10	10	F
		360h - Cohort 2	C57BL/6J	22	10	F
			IRF3/7 DKO	22	13	F
			pDC:IRF7+	22	12	F
	Kinetic Experiments (Figure 7)	48h - Cohort 1	C57BL/6J	13-15	2	F
			IRF3/7 DKO	13-15	3	F
			pDC:IRF7+	13-15	3	F
		72h - Cohort 1	C57BL/6J	13-15	4	F
			IRF3/7 DKO	13-15	4	F
			pDC:IRF7+	13-15	4	F
		48h - Cohort 2	C57BL/6J	8-9	2	F
			C57BL/6J	8-9	2	M
			IRF3/7 DKO	8-9	2	F
			IRF3/7 DKO	8-9	2	M
			pDC:IRF7+	8-9	2	F
			pDC:IRF7+	8-9	2	M
		72h - Cohort 2	C57BL/6J	8-9	2	F
			C57BL/6J	8-9	3	M
			IRF3/7 DKO	8-9	2	F
			IRF3/7 DKO	8-9	3	M
			pDC:IRF7+	8-9	2	F
			pDC:IRF7+	8-9	3	M
	α-NK1.1 CHIKV (Figure S7)	48h - Cohort 1	pDC:IRF7+	11-12	5	F
			pDC:IRF7+	11-12	8	F
	α-IFNAR CHIKV survival (Figure S7)	360h - Cohort 1	pDC:IRF7+	8	4	F
			pDC:IRF7+	8	4	F
		360h - Cohort 2	pDC:IRF7+	10	4	F
			pDC:IRF7+	10	3	F
	α-IFNAR CHIKV titers (Figure S7)	48h - Cohort 1	pDC:IRF7+	9	8	M
			IRF3/7 DKO	9	8	M
		48h - Cohort 2	pDC:IRF7+	11-12	6	M
			IRF3/7 DKO	11-12	6	M
