# Supplementary material for: Plasmacytoid dendritic cells control dengue and Chikungunya virus infections via IRF7-regulated interferon responses
Source: eLife. 2018 Jun 19;7:e34273. doi: 10.7554/eLife.34273 (PMC6008049; doi:10.7554/eLife.34273)
Supplement: Supplementary file 2. — The primer sets used to amplify genes from cDNA for expression analysis are provided. [file elife-34273-supp2.xlsx]

## Sheet: Feuil1
Gene	Species	Forward Primer	Reverse Primer
DENV2 - Capsid	n/a	GAGTGGAGTGGAAGGAGAAGGG	CCTCTTGGTGTTGGTCTTTGC
DENV2 - 3'UTR	n/a	CATTCCATTTTCTGGCGTTCT	AAGGTGAGATGAAGCTGTAGTCTC
Batf	Mouse	GCGTTCTGTTTCTCCAGGTC	AGAGAGAAGAATCGCATCGC
Bst2	Mouse	ATTCTCCAGCTCCTGGTTCA	GGAGTCCCTGGAGAAGAAGG
Ccl3	Mouse	GTGGAATCTTCCGGCTGTAG	ACCATGACACTCTGCAACCA
Cd44	Mouse	AGCGGCAGGTTACATTCAAA	CAAGTTTTGGTGGCACACAG
Cxcl10	Mouse	CTCATCCTGCTGGGTCTGAG	CCTATGGCCCTCATTCTCAC
Cxcl11	Mouse	CGCCCCTGTTTGAACATAAG	CTGCTGAGATGAACAGGAAGG
Cxcl9	Mouse	TAGGCAGGTTTGATCTCCGT	CGATCCACTACAAATCCCTCA
Gbp2	Mouse	CTCTACCGCACAGGCAAATC	AGATGCCCTTGGTGTGAGAC
Gzma	Mouse	AACCGTGTCTCCTCCAATGA	GATGAGGAACGCCTCTGGT
Gzmb	Mouse	CATGTAGGGTCGAGAGTGGG	CCTCCTGCTACTGCTGACCT
Ifi1	Mouse	TGGTTCCTTCGAATGCCTTA	CCAGGAAGGCCACTAACATC
Ifi27	Mouse	CAATGCCTGTCCCAGTGAA	GTTGGGAACACTGTTTGGCT
Ifit1	Mouse	GACCTGGTCACCATCAGCAT	CAAGGCAGGTTTCTGAGGAG
Ifit3	Mouse	AAATTCCAGGTGAAATGGCA	TTCCCAGCAGCACAGAAAC
Ifitm1	Mouse	CCTGTCCCTAGACTTCACGG	GACCATGTGATCTGGTCCCT
Ifng	Mouse	TGAGCTCATTGAATGCTTGG	ACAGCAAGGCGAAAAAGGAT
Il1a	Mouse	CCAGAAGAAAATGAGGTCGG	AGCGCTCAAGGAGAAGACC
Il1f9	Mouse	GTCCGGGTGTGGTAAAACAG	GGACACCCTACTTTGCTGCT
Il2ra	Mouse	AGGAGAGGGCTTTGAATGTG	TTGCTGATGTTGGGGTTTCT
Irf7	Mouse	AGCATTGCTGAGGCTCACTT	CAATTCAGGGGATCCAGTTG
Isg15	Mouse	TGACTGTGAGAGCAAGCAGC	CCCCAGCATCTTCACCTTTA
Klk1	Mouse	GGCTGGGAGTTCTTCTCACA	TGTTCCTAGCCCTGTCCCTA
Ly6c1	Mouse	AGGGCAGAAAGAAAGGCACT	TGATGGATTCTGCATTGCTC
Mda5	Mouse	TCATCGAAGCAGCTGACACT	GCCTGGAACGTAGACGACAT
Mx1	Mouse	TCTGAGGAGAGCCAGACGAT	CTCAGGGTGTCGATGAGGTC
Mx2	Mouse	GGGAGTCGATGAGGTCAATG	ACGGGCCTAGGAGAGAAAGA
Nfkb1	Mouse	GAACGATAACCTTTGCAGGC	CATCACACGGAGGGCTTC
Nfkb2	Mouse	GAGCGTGATAAATGACGTGG	CACAGGACGAGAACGGAGAC
Nfkbia	Mouse	GTCTCCCTTCACCTGACCAA	CAGCAGCTCACGGAGGAC
Oas1a	Mouse	GGATGGCATAGATTCTGGGA	CTGCATCAGGAGGTGGAGTT
Oas2	Mouse	CAAGTGTCTGTACCAGGGCA	AGACACAGGAGCTGGGATTC
Prkr	Mouse	ATCATTTTCCAGGGCTGTTG	TCGAAAGGGTTAATTCACAGAGA
Rel	Mouse	GCAGTCTTCAATGTCCAGCA	TCGGTGTGTAAAGAAAAAGGAA
Rsad2	Mouse	AACCTGCTCATCGAAGCTGT	ATAGTGAGCAATGGCAGCCT
Tnfsf10	Mouse	TGGAGTCCCAGAAATCCTCA	TCACCAACGAGATGAAGCAG
Usp18	Mouse	GTGTCCGTGATCTGGTCCTT	CTGCAGAAATACAACGTGCC
Hprt1	Mouse	CAAACTTTGCTTTCCCTGGT	TCTGGCCTGTATCCAACACTTC
Actb	Mouse	ATGGAGGGGAATACAGCCC	TTCTTTGCAGCTCCTTCGTT
18s	Mouse	GCAATTATTCCCCATGAACG	GGCCTCACTAAACCATCCAA
Xef-1a	n/a	CGACGTTGTCACCGGGCACG	ACCAGGCATGGTGGTTACCTTTGC
